# Supplementary material for: FGFR2 is essential for salivary gland duct homeostasis and MAPK-dependent seromucous acinar cell differentiation
Source: Nat Commun. 2023 Oct 14;14:6485. doi: 10.1038/s41467-023-42243-0 (PMC10576811; doi:10.1038/s41467-023-42243-0)
Supplement: Supplementary file 4 — Source Data [file 41467_2023_42243_MOESM4_ESM.xlsx]

## Sheet: Figure 3
3c duct/ area ratio	averages from 3 and 4 biological replicates
	Fgfr1 fl/+;FGFR2fl/+	Fgfr1 fl/fl; Fgfr2 fl/fl
	0.10888	0.0382927
	0.0891806	0.0797156
	0.156396	0.0522114
		0.0652195
3f) GFP/Hoechst pixel intensity
Male	d0 fl/+	d90 fl/+	d0 fl/fl	d90 fl/fl
	0.98	2.95	0.66	0.54
	1.25	1.7	0.62	0.56
	0.88	2.02	1.33	0.47
	0.89	2.43	1.7
		2.89
Female	d0 fl/+	d90 fl/+	d0 fl/fl	d90 fl/fl
	1.35	2.88	1.42	1.5
	1.72	1.95	0.63	0.56
	0.45	3.76	2.1	2.07
	0.48	2.88
		1.44

## Sheet: Figure 4
4D	Normalized Fold Change to E15 samples
	Cdh1	Aqp5	Bhlha15	Cldn10	Smgc	Lman1	Tesc	Bpifa2	Mucl2	Lpo
E14 #1	0.567714	0.0566297	0.0146164	0.144052	0.000304131	1.01914	0.183778	ND	ND	0.0156454
E14 #2	0.475581	0.0351278	0.027986	0.124699	0.000697045	0.574841	0.114155	ND	ND	0.0105253
E14 #3	0.55367	0.0605543	0.0159937	0.210783	0.000365899	0.865581	0.149097	ND	ND	0.0251218
E15 #1	0.759655	0.239237	0.119058	0.298926	0.00924287	0.860822	0.163327	0.0146235	0.145792	0.0810472
E15 #2	1.10602	1.60231	1.82022	1.54049	1.70879	1.21241	1.66373	1.51992	1.1773	1.80766
E15 #3	1.13433	1.15846	1.06072	1.16059	1.28196	0.926765	1.17294	1.46545	1.67691	1.11129
E16 #1	0.821468	1.46912	1.26269	1.71134	12.2223	0.897906	9.29566	73.6361	626.28	7.63053
E16 #2	1.01647	2.40398	3.32583	2.37365	16.679	1.33804	8.55259	86.1822	118.361	16.4998
E16 #3	0.793207	1.15172	1.79817	1.07547	4.78549	1.65963	4.94917	44.3489	29.5659	8.83658

## Sheet: Figure 5
5b SMG/Bodyweight ACID P1-P3:
	ACIDcre- Fgfr1 WT Fgfr2 WT	ACIDcre+ Fgfr1fl/+ Fgfr2fl/+	ACIDcre+ Fgfr1fl/fl Fgfr2fl/+	ACIDcre+ Fgfr1fl/+ Fgfr2fl/fl	ACIDcre+ Fgfr1fl/fl Fgfr2fl/fl
	0.00803132	0.00862935	0.0068232	0.00227474	0.00363938
	0.0055527	0.00673066	0.00797588	0.00344539	0.00351375
	0.00505849	0.0071405	0.00767798	0.00497321	0.00318645
	0.00550671	0.00826333	0.00627117	0.00318325
	0.00593883	0.00547456	0.00862255
	0.00534782	0.00533037	0.00687932
	0.00590313
	0.00627421
	0.00492669
	0.00408565
5c) Normalized Fold change	WT			1/2 fl/+				1 fl/fl; 2fl/+			1 fl/+; 2 fl/fl					1/2 fl/fl
Aqp5	1.72745	0.544895	0.727655	0.815333	0.747632	0.616968	1.50544	0.613229	0.80548	0.93877	0.201176	0.233836	0.177768	1.05136	0.982024	0.181686	0.211518	0.680423
Bhlha15	2.20927	0.251508	0.539222	1.61666	1.48749	1.81101	6.80093	1.65875	1.61842	0.628776	0.617535	0.402971	3.33162	3.96032	5.45867	0.357442	0.63628	3.56891
Cldn10	1.30586	0.751271	0.942868	1.31238	1.61272	1.03867	1.22507	1.05095	2.18598	0.710516	0.672639	0.361422	0.462049	0.704976	0.859804	0.189219	0.488199	0.737389
Smgc	2.02724	0.304208	0.668551	0.745499	1.80675	1.14507	1.16509	0.549476	1.36589	0.238606	0.624778	0.160398	1.173	1.0424	1.50915	0.105229	0.979168	1.11228
Gstt1	1.52294	0.56137	0.915691	0.649476	1.09649	0.782535	0.716112	0.508282	0.543127	0.657199	0.834017	0.507982	0.639494	0.731726	0.793167	0.686348	0.576053	0.604297
Ramp1	1.03326	1.0163	0.950439	1.48102	1.12099	0.857019	1.94411	1.30894	1.45691	0.764295	1.16453	0.752167	1.04374	2.75625	1.53444	0.774046	0.643856	0.524605
Bpifa2	1.11379	0.832832	1.05338	0.300295	0.94352	0.500139	0.570623	0.469644	0.840276	0.511117	0.00362769	0.00345844	0.00538916	0.00767702	0.00282876	0.00108873	0.0021267	0.00373793
Prol1	1.37134	0.94891	0.679745	0.165065	0.563628	0.372286	0.422642	0.197839	0.41704	0.392138	0.0010905	0.00190937	0.0089153	0.00737799	0.00187528	0.00148717	0.00063333	0.00225368
Mucl2	1.81379	0.752112	0.434102	0.0463458	0.210429	0.100866	0.109054	0.0535668	0.119996	0.0857008	0.00939284	0.00178056	0.0012056	0.00428403	0.00251448	0.00832308	0.00863022	0.00375083
Lpo	1.8183	0.395548	0.786154	1.24462	1.39311	0.796243	3.06055	1.11723	1.23953	0.563409	0.160215	0.117878	0.502205	0.781477	1.10359	0.176324	0.142211	1.03081
Elf5	1.12792	0.913252	0.958825	0.68803	1.06002	0.805149	0.968108	0.618862	1.10339	0.571844	0.562121	0.18253	0.484842	0.559045	0.657274	0.132771	0.46611	0.357118
5h: Mist1+/Total cells per area, each datapoint is from a separate biological replicate (and average of three areas)
	ACID-	ACID+; Fgfr1/2 fl/+	ACID+; Fgfr 1fl/fl; 2fl/+	ACID+; Fgfr 1fl/+; 2fl/fl	ACID+; Fgfr 1fl/fl; 2fl/fl
	0.518382	0.513921	0.395974	0.220886	0.198482
	0.499079	0.435521	0.492266	0.185868	0.203245
	0.468416	0.55	0.546427	0.31	0.140916
5i: LPO pixel intensity/ area, each datapoint is from a separate biological replicate (and is an average of three areas)
	ACID-	ACID+;Fgfr1/2 fl/+	ACID+; Fgfr 1fl/fl; 2fl/+	ACID+; Fgfr 1fl/+; 2fl/fl	ACID+; Fgfr 1fl/fl; 2fl/fl
	1.2735	0.758225	1.11528	0.314475	0.2378
	0.732073	0.964768	0.465732	0.256713	0.227906
	0.994424	0.344615	0.879291	0.441122	0.21288
MUC10 pixel intensity/area
	ACID-	ACID+;Fgfr1/2 fl/+	ACID+; Fgfr 1fl/fl; 2fl/+	ACID+; Fgfr 1fl/+; 2fl/fl	ACID+; Fgfr 1fl/fl; 2fl/fl
	1.45	0.53	0.73	0.05	0.26
	1.15	0.54	0.4	0.05	0.06
	0.4	0.46	1.45	0.04	0.12
SMGC pixel intensity/area
	ACID-	ACID+;Fgfr1/2 fl/+	ACID+; Fgfr 1fl/fl; 2fl/+	ACID+; Fgfr 1fl/+; 2fl/fl	ACID+; Fgfr 1fl/fl; 2fl/fl
	1.33638	1.11348	1.59091	1.09872	0.885784
	0.744398	1.39157	0.458688	1.29198	0.350769
	0.919226	0.352	0.731304	1.02901	0.263595

## Sheet: Figure 6
6b) Ki67 and Caspase 3/ Hoecst pixel intensity
	Casp3/Hoechst								Ki67/Hoecst
	Ctrl (PBS)	Fgfr2b rec.prot	Ctrl (DMSO)	SU5402	UO126	Ly249	U73		Ctrl (PBS)	Fgfr2b rec.prot	Ctrl (DMSO)	SU5402	UO126	Ly249	U73
	0.901298	5.17984	0.186012	8.99043	0.487526	1.74305	0.256605		0.945438	0.532683	1.3712	0.823481	0.477226	1.00601	1.58423
	1.42124	3.10239	0.129971	8.02905	0.471039	1.24756	0.301999		1.06655	0.384476	1.60493	0.354761	0.776936	0.925134	1.52544
	0.677462	2.71521	0.174133	11.6441	0.446084	1.16748	0.284903		0.988015	0.717847	0.794411	0.335702	0.9263	0.844658	2.12567
			2.6716								0.650968
			1.57057								0.695269
			1.2677								0.883221
6d) Normalized Fold change E15 Organ Culture. Each replicate is glands from 2-3 embryos and the three replicates are from separate litters.
	Fgfr2b rec. protein			FGFR			MAPK			PI3K			PLCy			DMSO ctrl												BSA ctrl
Aqp5	0.224148	0.479239	0.632618	0.312527	0.495089	0.117388	0.221527	0.0158307	0.192904	0.309796	0.390674	0.639096	0.964126	0.265585	2.69477	0.241389	0.93659	0.445989	0.735951	0.528303	0.407799	1.20263	1.09714	1.12583	0.941736	0.612409	3.72423	1.61051	0.649667	0.739823
Cldn10	0.266026	0.678777	0.587158	0.549727	0.811623	0.356105	0.77335	0.439361	0.988287	1.16932	1.00917	1.22169	1.85316	0.962675	2.05257	0.662813	1.16534	0.779154	0.724574	0.611536	1.14389	1.38482	1.09456	1.20676	0.959664	0.85441	1.41249	1.23642	0.692465	1.07111
Bhlha15	0.372801	1.41052	0.678384	0.310057	0.249663	0.0353478	0.639929	0.0511263	1.23678	0.280671	0.596012	1.23205	1.38402	0.324744	4.25226	0.351738	0.286993	0.129896	0.560348	0.160236	0.655868	1.25372	0.837915	1.36632	0.969327	0.550638	4.87701	1.28301	1.09061	0.626382
Smgc	0.581881	0.863025	1.39715	0.386759	1.39892	0.197299	0.320621	0.0138417	0.145796	0.183863	0.753272	1.8633	0.774787	0.0349543	2.92497	0.899964	0.978336	0.344213	0.187008	0.0803262	0.316659	0.998552	0.857271	3.28948	0.5064	0.0415189	3.50028	1.21282	1.01828	0.768907
Tesc	1.02519	1.24504	0.916751	1.38259	3.57653	1.50524	1.69574	0.274379	1.83104	0.283809	0.579607	0.873972	0.929498	0.152243	1.37927	1.12121	1.98785	1.39339	0.685136	0.50233	0.841278	0.892311	0.729858	1.32929	0.922284	0.196703	1.39835	1.22113	0.883625	0.895243
Lman1	0.812759	1.22522	1.64877	1.44219	0.986811	0.342356	0.939401	0.625713	0.217071	0.904234	0.915707	0.924911	0.66492	1.26558	2.45391	0.70518	0.576937	0.361432	0.592437	0.540829	0.308196	1.87795	0.774648	1.19531	0.757864	1.36373	2.94549	1.21904	0.929197	0.851762
Bpifa2	0.00982062	0.0620817	0.0105802	0.553462	0.00467948	0.00260946	0.0120039	0.00050391	0.0914244	0.0019826	0.0612802	0.309899	1.56312	0.0343639	1.61248	2.12846	0.724973	1.66425	1.45487	0.270923	0.927854	0.112871	0.663755	1.01413	1.10515	0.0575375	1.87523	1.48553	1.07166	0.442814
Lpo	0.217628	0.434653	0.599952	0.380261	0.511032	0.0460862	0.0162061	0.0004463	0.00433779	0.0304269	0.217437	0.498054	2.57729	0.172284	2.85385	1.17423	1.14003	0.779516	0.40167	0.108035	0.0307714	0.826092	0.925906	1.54689	1.6277	0.239929	3.19923	1.51643	1.03321	0.450365

## Sheet: Figure 7
7b)	Each replicate is glands from 2 embryos and the three replicates are from 3 separate litters.
Normalized Fold change	Vehicle control (48h)							MAPK inhibitor (48h)							MAPK inhibitor (24h) + washout (24h)				MAPK inhibitor (24h) + FGF7 (24h)				MAPK inhibitor (24h) + FGF10 (24h)				MAPK inhibitor (48h) + FGF7 (24h)			MAPK inhibitor (48h) + FGF10 (24h)
Aqp5	2.06188	1.06464	1.10254	0.870753	0.322019	0.602553	0.975607	0.109295	0.192932	0.208472	0.0893417	0.238292	0.152728	0.136031	0.695032	0.835359	0.842179	1.4963	3.04496	1.81306	3.46543	3.07691	0.948145	1.15325	1.79796	1.06308	0.0862983	0.129903	0.150116	0.150116	0.194669	0.174983
Bpifa2	0.872536	1.37068	1.5516	0.268987	0.28621	0.908785	1.7412	0.0122425	0.00154576	0.00259154	0.00631173	0.00598645	0.00219192	0.00431659	0.171536	0.309981	0.133265	0.252452	0.276227	0.225573	0.964023	1.89747	0.148607	0.209134	1.01254	1.12441	0.00215927	0.0110382	0.00306561	0.00306561	0.00486256	0.00255518
Lpo	1.56228	1.79132	0.498202	0.0785125	0.434444	1.41777	1.21747	0.0223703	0.0396774	0.0537795	0.00681545	0.0769823	0.0571668	0.031899	0.287347	0.994677	0.288965	0.0290175	2.06259	1.25419	1.97498	2.57441	1.16651	1.34232	2.72666	1.8946	0.0431151	0.0353615	0.0911056	0.0911056	0.258825	0.0825044
Smgc	0.779384	1.47353	0.760448	1.70317	0.0931975	0.67655	1.51371	0.355956	0.626038	0.245644	0.0528964	0.343312	0.29039	0.0895064	0.395865	1.45179	0.47285	0.337076	1.14618	0.746721	0.683334	2.68452	0.992824	0.836499	1.31415	1.73256	0.0680258	0.0983781	0.0944886	0.0944886	0.350565	0.121453
7c)	Each replicate is glands from 2 embryos and the three replicates are from 3 separate litters.					pERK blot		tERK
DMSO+DMSO	UO+UO	UO + DMSO	UO + FGF7	UO +FGF10
0.945936	0.179787	0.487029	0.555617	0.944104
1.06569	0.526966	0.547689	0.704936	1.00921
0.988376	0.375239	0.61075	0.979292	0.574998
7d)
LPO/Hoechst					SMGC/Hoechst
DMSO+DMSO	UO+UO	UO + DMSO	UO + FGF7	UO +FGF10	DMSO+DMSO	UO+UO	UO + DMSO	UO + FGF7	UO +FGF10
0.117638	0.00473831	0.027555	0.193589	0.112497	0.144318	0.0204104	0.150992	0.130516	0.0573987
0.189407	0.00602071	0.065336	0.115332	0.218857	0.103894	0.105742	0.143624	0.0476201	0.12903
0.247355	0.00675729	0.00840046	0.126232	0.154248	0.146035	0.108686	0.0737185	0.0361097	0.0941444
0.170893	0.00638257		0.178545	0.177278	0.149476	0.0187689		0.107604	0.0951483

## Sheet: Supplemental Figure 2
Figure S2b) Crect Cre body weight
	Cre-	Cre+; Fgfr1 fl/+; Fgfr2 fl/+	Cre+; Fgfr1 fl/fl; Fgfr2 fl/+	Cre+; Fgfr1 fl/+; Fgfr2 fl/fl	Cre+; Fgfr1 fl/fl; Fgfr2 fl/fl
	0.4838	0.4549	0.4644	0.3271	0.5415
	0.4109	0.411	0.684	0.31	0.4807
	0.4118	0.6038	0.705	0.6861	0.4325
	0.9192	0.6617	0.6351	0.5609
	0.9351	0.7078	0.617	0.7282
	0.8426	0.6794	0.5956	0.6418
	0.9309	0.6788		0.5367
Figure S2E)	K5Cre gland weight				Figure S2F) gland weight/Bodyweight P1 glands from Krt5Cre mice
	WT	1 fl/fl	1fl/fl;2fl/fl			WT	1/2 fl/fl
	41.7	36.7	16.3			2.59	1.55
	30	51.2	7.6			1.93	2.14
	39	48.4	37.2			1.98	1.63
	50.9	35.3	39.2			2.1	2.07
	36.8	40.2	19.3			1.06	1.73
	44.8	45	28.2			1.79	1.75
	17.3		20.6			2.32
	76		23.6			2.27
	92.3		20.8			1.15
	66.2		5.6			2
	42.8		44.3			1.77
	34		26.8			2
	43.6		24.4			2.53
	49		24.6
	36.3		55.4
	16.3		22.8
	66.2		24.9
	90.6		19.6
	67.5		18.7
			18.7
			8.1
			1.7
			8.5
			11.6
Figure S2H) Normalized Fold change
Gene	WT						K5rtTA;tetCre+;Fgfr1/2 fl/fl
Fgfr1b	1.40972	0.500904	0.376026	0.953118	2.00324	0.756991	0.978443	0.473734	0.325579	0.269762	0.94098	0.913294
Fgfr2b	2.34517	0.484418	0.324551	0.850571	1.58373	0.41156	1.24331	0.433968	0.296149	0.314295	1.09509	1.17143
Krt5	0.970344	0.273339	0.36225	0.682099	3.24646	0.465511	0.499338	0.218267	0.119919	0.230062	0.895064	0.542503
Krt14	0.703771	1.10039	1.18783	1.11669	1.15603	0.735281	1.06639	0.903409	0.887424	1.09032	1.45232	1.13393
Krt19	1.14473	0.549056	0.839377	0.728541	1.8928	0.845496	0.944581	0.591932	0.405257	0.557094	0.885607	0.580731
Krt7	0.662976	0.708084	0.602654	1.07921	2.35939	0.587686	0.798339	0.399291	0.410296	0.469268	1.22497	0.745517
Cldn3	1.46186	0.483241	0.490449	0.920068	1.80375	0.840624	1.02574	0.798742	0.261482	0.678342	1.54939	1.87973
Cldn7	1.35195	0.525648	0.507429	0.754776	1.81488	1.04532	0.951885	0.774289	0.362452	0.48978	0.933005	0.750474
Nkd2	0.867164	0.769641	0.598	1.48562	1.72232	0.557257	1.13359	0.637279	0.278113	0.709181	1.21799	0.880251
Foxi1	1.45932	0.699832	0.414182	0.974766	2.08147	0.370422	1.05993	0.57076	0.377766	0.483497	1.24341	1.01374
	d0 fl/+				d0 fl/fl
Males	0.524412	0.669818	0.468425	0.473983	0.355034	0.330927	0.710493	0.909889
Females	0.3484	0.4419	0.1145	0.1246	0.3661	0.1609	0.5417

## Sheet: Supplemental Figure 4
Supplementary Figure 4A) percentage for each genotype
		P1 mice		Adult mice
		Cre-	Cre+	Cre-	Cre+
	2/1 fl/+	42.1053	40.625	20.8333	72.7273
	1fl 2fl/+	5.26316	12.5	41.6667	27.2727
	1fl/+ 2fl/fl	26.3158	31.25	16.6667	0
	1/2 fl/fl	26.3158	15.625	20.8333	0
Supplementary figure 4B) SMG qPCR Normalized Fold change
	WT			1/2 fl/+				1 fl/fl; 2fl/+			1 +/+ 2fl/+			1 fl/+; 2 fl/fl					1/2 fl/fl
Bpifa2	1.11379	0.832832	1.05338	0.300295	0.94352	0.500139	0.570623	0.469644	0.840276	0.511117	0.449802	0.454534	0.597417	0.00362769	0.00345844	0.00538916	0.00767702	0.00282876	0.00108873	0.0021267	0.00373793
Prol1	1.37134	0.94891	0.679745	0.165065	0.563628	0.372286	0.422642	0.197839	0.41704	0.392138	0.583072	0.192942	0.488941	0.0010905	0.00190937	0.0089153	0.00737799	0.00187528	0.00148717	0.00063333	0.00225368
Mucl2	1.81379	0.752112	0.434102	0.0463458	0.210429	0.100866	0.109054	0.0535668	0.119996	0.0857008	0.341155	0.370061	0.262909	0.00939284	0.00178056	0.0012056	0.00428403	0.00251448	0.00832308	0.00863022	0.00375083
Lpo	1.8183	0.395548	0.786154	1.24462	1.39311	0.796243	3.06055	1.11723	1.23953	0.563409	0.240254	0.265111	0.487381	0.160215	0.117878	0.502205	0.781477	1.10359	0.176324	0.142211	1.03081
Supplementary figure 4D) SLG qPCR Normalized Fold change
	ACID-					ACID+; Fgfr 1/2 fl/+			ACID+; Fgfr1 fl/+; 2 fl/fl
Aqp5	0.218669	0.920797	0.513631	1.20408	2.14282	1.40405	1.12071	0.383807	0.202822	0.607953	0.389322	0.486457	0.00065941
Mist1	0.239965	0.899771	0.659009	1.20339	1.99786	2.66331	2.34758	0.808649	0.39258	1.66306	1.05297	0.73562	0.215303
Sox2	0.112937	1.04689	0.377114	0.87372	2.58934	3.10993	2.55866	2.02243	1.00218	2.89923	1.08725	1.07462	12.2137
Lpo	0.226169	0.719036	0.447442	1.39	2.21735	2.82982	2.29385	1.07985	0.0165696	0.21571	0.159811	0.112816	0.0150764
Bpifa2	1.71929	0.896166	1.20391	0.624195	0.556443	1.07963	0.573929	1.80633	0.0118827	0.00393226	0.0111027	0.00756795	0.00762705
Dcpp1	1.06644	1.41029	0.988134	0.624789	0.910346	0.94849	0.75425	0.606169	0.0885573	0.102512	0.159913	0.130841	0.0758728

## Sheet: Supplemental Figure 5
Figure S5b)	Normalized fold change
		0hrs			24hrs			48hrs
	Fgfr1b	1.85218	0.513052	0.634765	0.751446	0.816497	0.263458	0.636125	3.99193	0.506142
	Fgfr2b	2.04972	0.428029	0.522255	0.425154	0.364607	0.193436	0.530706	3.28437	0.777636
	Fgf7	2.05211	0.480027	0.467866	1.47373	0.962564	0.282068	0.595177	2.94233	0.690632
	Fgf7	1.86904	0.536663	0.594293	1.18825	1.07785	0.490735	0.665399	3.73741	1.91611
	Etv4	1.98468	0.395872	0.619446	0.586523	1.22262	0.176495	0.471933	0.782914	0.16764
	Etv5	1.59826	0.865496	0.53624	1.52896	1.37761	0.846688	0.863601	0.883841	0.498733
Figure Sc) Normalized Fold change. Each replicate is glands from 2-3 embryos and the three replicates are from 3 separate litters.
		0 hr			24 hr			48 hr
	Cdh1	1.57241	0.789986	0.637606	1.20841	1.15604	0.175084	1.08513	0.456077	0.178422
	Aqp5	0.862626	0.876173	1.2612	4.85771	3.75923	1.9745	4.59492	3.36345	3.06372
	Bhlha15	2.21172	0.262523	0.525753	17.5986	9.29953	9.89823	13.8353	9.85922	40.5618
	Cldn10	1.3442	0.857612	0.798184	3.54787	4.89192	2.46229	3.49362	4.38265	6.75881
	Smgc	0.914759	0.960448	1.12479	221.182	93.6559	25.233	427.673	344.814	445.22
	Tesc	0.96028	1.02471	1.01501	15.6178	9.34569	8.87909	8.31623	7.75901	8.60494
	Lman1	1.52002	0.524171	0.955813	1.02346	0.957343	0.459285	1.62724	0.732743	0.448684
	Bpifa2	0.380663	0.845114	1.77422	153.196	209.117	111.51	394.773	298.775	999.055
	Lpo	1.05077	0.630451	1.31878	42.7186	32.2119	11.1445	28.3776	31.1048	8.57851
	Mucl2	0.237251	1.82888	0.933869	0.774609	0.234137	0.305361	0.68601	1.18753	8.90086
Figure S5f) Normalized Fold change. Each replicate is glands from 2-3 embryos and the three replicates are from separate litters.
		BSA ctrl (n=3)			rFGFRr2b n=3			DMSO Ctrl												24h 5µM SU5402			24h 20µM UO126 (n=3)			25uM Ly249(n=4)			20uM U73122 (n=5)
	cdh1	1.1858	0.782064	1.03214	0.881735	1.61618	2.14728	0.372249	0.375196	0.306428	0.737743	0.472968	1.19677	1.59816	1.11663	1.2927	0.996229	1.45096	2.08396	0.407753	0.687218	0.465322	1.16869	0.766712	1.02525	0.97159	0.979684	1.32339	1.2318	1.33579	1.54814
	Fgfr1b	1.1777	0.796321	1.02598	0.610811	1.33331	1.39183	0.531346	0.267778	0.239631	0.762557	0.448893	0.33959	1.74569	0.916039	0.799215	0.752206	2.71731	2.47975	1.12306	0.261073	0.108198	0.903574	0.375863	0.40935	3.11936	1.16132	1.27832	0.709414	2.18929	2.05287
	Fgfr2b	1.44238	0.784364	0.773259	1.09797	2.7128	1.89827	0.521613	0.235238	0.189284	0.350873	0.355682	0.513181	2.57949	0.775629	0.668141	1.05571	1.35586	3.39929	2.57754	0.410908	0.150264	1.12268	0.407285	0.608112	3.49431	1.82535	1.35654	1.28674	1.71708	2.23108
	Fgf10	1.49255	0.780617	0.726833	1.61625	2.52844	2.9361	0.395861	0.288501	0.163559	0.724473	0.410817	0.286001	1.90388	0.991645	0.995793	0.401136	2.47529	2.96304	3.85891	0.914422	0.394773	2.53867	1.99552	0.347245	1.43829	0.934765	0.92842	0.456176	2.24186	2.22122
	Fgf7	1.09946	0.77183	1.12871	1.0574	1.84746	1.49929	0.537233	0.297243	0.232986	0.273914	0.194596	0.602615	2.46669	1.69197	1.83296	0.406306	1.68064	1.78284	1.51954	0.633735	0.40536	1.25492	0.625679	0.87307	1.12925	1.15859	1.14664	0.514463	1.48035	0.758367
	Etv4	0.73795	0.851325	1.41072	0.247319	0.422987	0.511297	0.637576	0.538763	0.149603	0.518603	0.222605	0.136687	2.37236	0.786625	0.972422	0.601584	2.15044	2.91273	0.0849085	0.034592	0.0142421	0.167879	0.0183192	0.0299412	0.848002	0.387356	0.300848	0.683904	2.70452	2.37201
	Etv5	1.72254	0.74027	0.537189	0.188903	0.306728	0.747948	0.31564	0.460234	0.302925	0.905343	0.544284	0.198379	1.60179	0.855268	0.667528	0.738843	3.23103	2.17874	0.503117	0.0979831	0.0523667	0.331162	0.0175106	0.112698	1.2749	0.540343	0.643341	1.03255	3.21788	1.50781
FigurS5g)
Figure S5h) Normalized Fold change 6hrs treatment E15 Organ culture
	Control			FGF7			Fgf10
Aqp5	1.316	1.24734	0.436654	1.11313	3.29938	1.8913	3.04428	1.66294	1.40977
Bpifa2	1.12272	1.81429	0.0629873	1.4466	1.39468	0.438427	1.59315	0.469254	0.344684
Lpo	1.05327	1.84533	0.101403	0.307901	0.80206	0.274464	0.596813	0.409217	0.19164
